# Supplementary material for: 2D Porphyrinic Metal-Organic Frameworks Featuring Rod-Shaped Secondary Building Units
Source: Molecules. 2021 May 16;26(10):2955. doi: 10.3390/molecules26102955 (PMC8156857; doi:10.3390/molecules26102955)
Supplement: Supplementary file 1 [file molecules-26-02955-s001.zip]

Archive with 1 entries (1 files):
- molecules-1187738-supplementary.pdf
